# Supplementary material for: Molecular Mechanisms of 6PPD and 6PPD-Q Toxicity in Neurodegenerative Diseases: A Network Toxicology and Experimental Validation Study
Source: Toxics. 2026 Jun 10;14(6):504. doi: 10.3390/toxics14060504 (PMC13308044; doi:10.3390/toxics14060504)
Supplement: Supplementary file 1 [file toxics-14-00504-s001.zip]

Archive with 1 entries (1 files):
- toxics-4335862-supplementary.pdf
